# Supplementary material for: Evolution of tetraspanin antigens in the zoonotic Asian blood fluke Schistosoma japonicum
Source: Parasit Vectors. 2023 Mar 14;16:97. doi: 10.1186/s13071-023-05706-3 (PMC10012309; doi:10.1186/s13071-023-05706-3)
Supplement: Supplementary file 2 — Additional file 2: Table S1. Identification of individual nucleotide bases under selection in SjTSP-2, SjTSP-8 and SjTSP-23 using MEME and FUBAR. [file 13071_2023_5706_MOESM2_ESM.xlsx]

## Sheet: TSP2 MEME table
Site	alpha	beta -	p -	beta +	p +	LRT	p-value	# branches under selection	Total branch length	MEME LogL	FEL LogL
1	0	0	1	0	0	0	1	0	0	0	0
2	0	0	1	0	0	0	1	0	0	0	0		Alpha = Syn sub. Rate at a site
3	3	0	1	6.6	0	0	0.67	0	0	-7.66	-7.66
4	0	0	1	0	0	0	1	0	0	0	0		Beta - = non-syn sub. Rate at a site for the negative/neutral evolution component
5	0	0	1	0	0	0	1	0	0	0	0		P - = Mixture disttribution weight allocated to Beta - (i.e. Proportion of tree evolving naeutrally or under negative selection
6	0	0	1	0	0	0	1	0	0	0	0
7	0	0	1	0	0	0	1	0	0	0	0		Beta + = non-syn sub. Rate at a site for the positive/neutral evolution component
8	0	0	1	0	0	0	1	0	0	0	0		P + = Mixture disttribution weight allocated to Beta + (i.e. Proportion of tree evolving enutrally or under positive selection
9	0	0	1	0	0	0	1	0	0	0	0
10	0	0	1	0	0	0	1	0	0	0	0		LRT = Likelihood ratio test for episodic diversifcation (i.e. P + > 0)
11	4.38	0	1	11.18	0	0	0.67	0	0	-7.36	-7.36		p value = Asymptotic p value for episodic diversification (.e. P + > 0)
12	0	0	1	0	0	0	1	0	0	0	0		# Branches under selection = The (very approximate and rough) estimate of how many branches may have been under selection at this site (i.e. Had an emperical bayes factor of 100 or more for the B+ rate)
13	0	0	1	0	0	0	1	0	0	0	0
14	9.28	0	1	57.74	0	0	0.67	0	0	-13.91	-13.91
15	0	0	1	0	0	0	1	0	0	0	0		Total branch length = total length of branches contributing to inference at this site, and used to scale dN-dS
16	0	0	1	0	0	0	1	0	0	0	0
17	15.68	0	1	23.52	0	0	0.67	0	0	-5.54	-5.54		MEME LogL = Site Log-likelihood under MEME model
18	0	0	1	0	0	0	1	0	0	0	0		FEL LogL = Site log-likelihood under FEL model
19	0	0	1	0	0	0	1	0	0	0	0
20	0	0	1	0	0	0	1	0	0	0	0
21	0	0	1	0	0	0	1	0	0	0	0
22	15.68	0	1	23.52	0	0	0.67	0	0	-5.54	-5.54
23	0	0	0.81	17.24	0.19	0.84	0.35	1	0	-8.06	-7.84
24	0	0	0.82	22.7	0.18	0.78	0.36	1	0	-10.35	-10.09
25	16.77	0	1	1.61	0	0	0.67	0	0	-10.77	-10.77
26	0	0	0	5.44	1	1.27	0.27	1	0	-9.52	-9.52
27	0	0	1	0	0	0	1	0	0	0	0
28	0	0	1	0	0	0	1	0	0	0	0
29	0	0	1	0	0	0	1	0	0	0	0
30	8.43	0	1	12.64	0	0	0.67	0	0	-6.29	-6.29
31	0	0	1	0	0	0	1	0	0	0	0
32	0	0	1	0	0	0	1	0	0	0	0
33	4.16	0	1	6.24	0	0	0.67	0	0	-6.83	-6.83
34	0	0	1	0	0	0	1	0	0	0	0
35	0	0	1	0	0	0	1	0	0	0	0
36	0	0	1	0	0	0	1	0	0	0	0
37	0	0	1	0	0	0	1	0	0	0	0
38	0	0	1	0	0	0	1	0	0	0	0
39	0	0	1	0	0	0	1	0	0	0	0
40	4.17	0	1	6	0	0	0.67	0	0	-6.1	-6.09
41	0	0	1	0	0	0	1	0	0	0	0
42	0	0	1	0	0	0	1	0	0	0	0
43	0	0	1	0	0	0	1	0	0	0	0
44	0	0	1	0	0	0	1	0	0	0	0
45	0	0	1	0	0	0	1	0	0	0	0
46	0	0	0	1.94	1	1.07	0.3	0	0	-8.72	-8.72
47	0	0	1	0	0	0	1	0	0	0	0
48	0	0	1	0	0	0	1	0	0	0	0
49	0	0	1	0	0	0	1	0	0	0	0
50	4.33	0	1	6.5	0	0	0.67	0	0	-8.66	-8.66
51	0	0	1	0	0	0	1	0	0	0	0
52	0	0	1	0	0	0	1	0	0	0	0
53	0	0	1	0	0	0	1	0	0	0	0
54	0	0	1	0	0	0	1	0	0	0	0
55	0	0	1	0	0	0	1	0	0	0	0
56	13.55	0	1	20.32	0	0	0.67	0	0	-6.24	-6.24
57	0	0	1	0	0	0	1	0	0	0	0
58	0	0	1	0	0	0	1	0	0	0	0
59	0	0	1	0	0	0	1	0	0	0	0
60	0	0	1	0	0	0	1	0	0	0	0
61	0	0	1	0	0	0	1	0	0	0	0
62	12.98	0	1	1.48	0	0	0.67	0	0	-7.93	-7.93
63	0	0	1	0	0	0	1	0	0	0	0
64	0	0	1	0	0	0	1	0	0	0	0
65	0	0	1	0	0	0	1	0	0	0	0
66	0	0	1	0	0	0	1	0	0	0	0
67	5.31	0	1	27.15	0	0	0.67	0	0	-6.52	-6.51
68	2.99	0	1	6.56	0	0	0.67	0	0	-7.56	-7.56
69	3.13	0	1	4.7	0	0	0.67	0	0	-7.75	-7.75
70	0	0	1	0	0	0	1	0	0	0	0
71	0	0	1	0	0	0	1	0	0	0	0
72	0	0	1	0	0	0	1	0	0	0	0
73	0	0	1	0	0	0	1	0	0	0	0
74	0	0	1	0	0	0	1	0	0	0	0
75	0	0	1	0	0	0	1	0	0	0	0
76	15.68	0	1	0.92	0	0	0.67	0	0	-6.22	-6.22
77	0	0	1	0	0	0	1	0	0	0	0
78	0	0	1	0	0	0	1	0	0	0	0
79	0	0	1	0	0	0	1	0	0	0	0
80	0	0	1	0	0	0	1	0	0	0	0
81	0	0	1	0	0	0	1	0	0	0	0
82	0	0	1	0	0	0	1	0	0	0	0
83	0	0	1	0	0	0	1	0	0	0	0
84	0	0	1	0	0	0	1	0	0	0	0
85	0	0	1	0	0	0	1	0	0	0	0
86	0	0	1	0	0	0	1	0	0	0	0
87	0	0	1	0	0	0	1	0	0	0	0
88	0	0	1	0	0	0	1	0	0	0	0
89	3	0	1	6.6	0	0	0.67	0	0	-7.66	-7.66
90	0	0	1	0	0	0	1	0	0	0	0
91	0	0	1	0	0	0	1	0	0	0	0
92	0	0	0.74	13.16	0.26	0.74	0.37	0	0	-7.76	-7.67
93	5.34	0	1	8.01	0	0	0.67	0	0	-5.93	-5.93
94	0	0	1	0	0	0	1	0	0	0	0
95	0	0	1	0	0	0	1	0	0	0	0
96	0	0	1	0	0	0	1	0	0	0	0
97	0	0	1	0	0	0	1	0	0	0	0
98	0	0	1	0	0	0	1	0	0	0	0
99	0	0	1	0	0	0	1	0	0	0	0
100	0	0	1	0	0	0	1	0	0	0	0
101	0	0	1	0	0	0	1	0	0	0	0
102	0	0	1	0	0	0	1	0	0	0	0
103	0	0	1	0	0	0	1	0	0	0	0
104	0	0	1	0	0	0	1	0	0	0	0
105	0	0	1	0	0	0	1	0	0	0	0
106	0	0	1	0	0	0	1	0	0	0	0
107	0	0	1	0	0	0	1	0	0	0	0
108	0	0	1	0	0	0	1	0	0	0	0
109	3.4	0	1	5.1	0	0	0.67	0	0	-8.95	-8.95
110	0	0	1	0	0	0	1	0	0	0	0
111	0	0	0	1.97	1	1.18	0.29	0	0	-7.93	-7.93
112	0	0	1	0	0	0	1	0	0	0	0
113	0	0	1	0	0	0	1	0	0	0	0
114	0	0	1	0	0	0	1	0	0	0	0
115	0	0	1	0	0	0	1	0	0	0	0
116	0	0	1	0	0	0	1	0	0	0	0
117	0	0	1	0	0	0	1	0	0	0	0
118	0	0	1	0	0	0	1	0	0	0	0
119	0	0	1	0	0	0	1	0	0	0	0
120	0	0	1	0	0	0	1	0	0	0	0
121	26.48	0	1	0.95	0	0	0.67	0	0	-7.05	-7.05
122	0	0	1	0	0	0	1	0	0	0	0
123	0	0	1	0	0	0	1	0	0	0	0
124	0	0	0	5.29	1	1.77	0.21	1	0	-11.39	-11.39
125	0	0	1	0	0	0	1	0	0	0	0
126	0	0	1	0	0	0	1	0	0	0	0
127	0	0	1	0	0	0	1	0	0	0	0
128	0	0	0	4.22	1	0.69	0.38	1	0	-16.85	-16.85
129	0	0	1	0	0	0	1	0	0	0	0
130	14.82	0	1	22.22	0	0	0.67	0	0	-8.82	-8.82
131	0	0	1	0	0	0	1	0	0	0	0
132	0	0	1	0	0	0	1	0	0	0	0
133	0	0	1	0	0	0	1	0	0	0	0
134	7.34	1.83	1	29.11	0	0	0.67	0	0	-10.95	-10.95
135	0	0	1	0	0	0	1	0	0	0	0
136	0	0	1	0	0	0	1	0	0	0	0
137	29.21	0	1	2.24	0	0	0.67	0	0	-7.9	-7.83
138	0	0	1	0	0	0	1	0	0	0	0
139	0	0	0	1.87	1	0.46	0.44	1	0	-6.95	-6.95
140	0	0	1	0	0	0	1	0	0	0	0
141	0	0	0.89	311.77	0.11	2.79	0.12	1	0	-12.15	-10.76
142	0	0	1	0	0	0	1	0	0	0	0
143	0	0	0	6	1	1.79	0.2	1	0	-10.56	-10.56
144	0	0	0.89	85.81	0.11	2.36	0.15	1	0	-10.87	-9.89
145	0	0	1	0	0	0	1	0	0	0	0
146	0	0	1	0	0	0	1	0	0	0	0
147	0	0	1	0	0	0	1	0	0	0	0
148	0	0	1	0	0	0	1	0	0	0	0
149	0	0	1	0	0	0	1	0	0	0	0
150	0	0	1	0	0	0	1	0	0	0	0
151	0	0	1	0	0	0	1	0	0	0	0
152	0	0	0.87	57.92	0.13	4.13	0.06	1	0	-12.47	-9.88
153	0	0	1	0	0	0	1	0	0	0	0
154	0	0	1	0	0	0	1	0	0	0	0
155	0	0	0.82	20.96	0.18	1.11	0.3	1	0	-10.38	-10.07
156	0	0	0.66	461.25	0.34	3.13	0.1	0	0	-23.03	-21.48
157	3.64	0	0.55	29.59	0.45	0.68	0.38	0	0	-17.56	-17.11
158	0	0	0.63	57.75	0.37	5.38	0.03	0	0	-19.29	-17.42
159	0	0	1	0	0	0	1	0	0	0	0
160	0	0	0	1.42	1	0.64	0.39	0	0	-9.13	-9.13
161	0	0	1	0	0	0	1	0	0	0	0
162	0	0	1	0	0	0	1	0	0	0	0
163	0	0	0	4.95	1	1.56	0.23	2	0	-15.84	-15.84
164	0	0	0.38	8.69	0.62	0.44	0.45	2	0	-15.33	-15.19
165	0	0	1	0	0	0	1	0	0	0	0
166	0	0	1	0	0	0	1	0	0	0	0
167	0	0	1	0	0	0	1	0	0	0	0
168	0	0	1	0	0	0	1	0	0	0	0
169	0	0	0.01	1.67	0.99	0.46	0.44	1	0	-8.41	-8.41
170	0	0	1	0	0	0	1	0	0	0	0
171	18.36	0	1	27.54	0	0	0.67	0	0	-10.92	-10.92
172	0	0	1	0	0	0	1	0	0	0	0
173	28.08	0	1	4.07	0	0	0.67	0	0	-12.12	-12.09
174	0	0	1	0	0	0	1	0	0	0	0
175	0.36	0.01	0	1.58	1	0.04	0.61	0	0	-8.26	-8.26
176	0	0	1	0	0	0	1	0	0	0	0
177	0	0	1	0	0	0	1	0	0	0	0
178	0	0	0	1.56	1	0.38	0.46	0	0	-7.37	-7.37
179	0	0	1	0	0	0	1	0	0	0	0
180	0	0	1	0	0	0	1	0	0	0	0
181	0	0	1	0	0	0	1	0	0	0	0
182	0	0	1	0	0	0	1	0	0	0	0
183	0	0	1	0	0	0	1	0	0	0	0
184	0	0	0.81	18.16	0.19	4.08	0.06	1	0	-12.52	-11.35
185	0	0	1	0	0	0	1	0	0	0	0
186	0	0	1	0	0	0	1	0	0	0	0
187	0	0	1	0	0	0	1	0	0	0	0
188	0	0	1	0	0	0	1	0	0	0	0
189	0	0	1	0	0	0	1	0	0	0	0
190	0	0	1	0	0	0	1	0	0	0	0
191	0	0	1	0	0	0	1	0	0	0	0
192	0	0	1	0	0	0	1	0	0	0	0
193	12.66	3.08	1	0.9	0	0	0.67	0	0	-12.22	-12.22
194	0	0	1	0	0	0	1	0	0	0	0
195	0	0	1	0	0	0	1	0	0	0	0
196	0	0	1	0	0	0	1	0	0	0	0
197	0	0	1	0	0	0	1	0	0	0	0
198	0	0	1	0	0	0	1	0	0	0	0
199	5.25	0	1	7.88	0	0	0.67	0	0	-9.14	-9.14
200	7.42	0	1	11.13	0	0	0.67	0	0	-7.74	-7.74
201	0	0	1	0	0	0	1	0	0	0	0
202	0	0	1	0	0	0	1	0	0	0	0
203	0	0	1	0	0	0	1	0	0	0	0
204	0	0	1	0	0	0	1	0	0	0	0
205	0	0	1	0	0	0	1	0	0	0	0
206	0	0	1	0	0	0	1	0	0	0	0
207	0	0	1	0	0	0	1	0	0	0	0
208	0	0	1	0	0	0	1	0	0	0	0
209	0	0	1	0	0	0	1	0	0	0	0
210	0	0	1	0	0	0	1	0	0	0	0
211	3.56	0	1	8.28	0	0	0.67	0	0	-8.49	-8.49
212	0	0	1	0	0	0	1	0	0	0	0
213	0	0	1	0	0	0	1	0	0	0	0
214	0	0	1	0	0	0	1	0	0	0	0
215	0	0	1	0	0	0	1	0	0	0	0

## Sheet: TSP2 FUBAR table
Site	alpha	beta	beta-alpha	Prob[alpha>beta]	Prob[alpha<beta]	BayesFactor[alpha<beta]
1	4.456	0.535	-3.92	0.615	0.333	0.642
2	1.14	0.579	-0.561	0.532	0.408	0.886
3	4.709	0.634	-4.074	0.807	0.155	0.236
4	0.843	0.597	-0.246	0.512	0.426	0.955		Alpha = Mean posterior synonymous substitutions rate at a site
5	2.336	0.631	-1.705	0.558	0.385	0.806		Beta = Mean posterior non-synonymous substitutions rate at a site
6	1.14	0.616	-0.524	0.525	0.415	0.912		Beta-Alpha = Mean posterior Beta-Alpha
7	1.362	0.684	-0.678	0.527	0.414	0.911		Prob[alpha>beta] = Posterior probabilities of negative seleciton at site
8	1.06	0.584	-0.475	0.528	0.411	0.899		Prob[alpha<beta] = Posterior probability of positive selection at site
9	2.336	0.631	-1.705	0.558	0.385	0.806		BayesFactor[alpha<beta] = Empirical Bayes factor for positive selection at site
10	0.879	0.79	-0.089	0.491	0.449	1.048
11	8.411	0.626	-7.785	0.85	0.12	0.175			.= Negative selection
12	2.336	0.631	-1.705	0.558	0.385	0.806			.= Positive selection
13	0.879	0.79	-0.089	0.491	0.449	1.048
14	23.284	0.756	-22.528	0.992	0.002	0.003
15	1.637	0.637	-1	0.542	0.4	0.858
16	1.637	0.637	-1	0.542	0.4	0.858
17	18.78	0.739	-18.041	0.917	0.065	0.09
18	2.334	0.579	-1.755	0.568	0.376	0.774
19	1.408	0.619	-0.789	0.537	0.404	0.873
20	1.14	0.616	-0.524	0.525	0.415	0.912
21	0.843	0.674	-0.169	0.501	0.438	1.004
22	18.78	0.739	-18.041	0.917	0.065	0.09
23	1.775	2.059	0.284	0.309	0.637	2.26
24	2.39	2.396	0.005	0.312	0.635	2.238
25	31.954	0.629	-31.325	0.999	0	0.001
26	1.704	12.075	10.371	0.059	0.907	12.576
27	0.843	0.597	-0.246	0.512	0.426	0.955
28	0.879	0.79	-0.089	0.491	0.449	1.048
29	1.637	0.637	-1	0.542	0.4	0.858
30	14.782	0.701	-14.081	0.9	0.078	0.109
31	1.408	0.677	-0.731	0.529	0.412	0.901
32	1.14	0.616	-0.524	0.525	0.415	0.912
33	8.068	0.584	-7.484	0.854	0.117	0.17
34	1.399	0.63	-0.768	0.535	0.406	0.88
35	0.843	0.597	-0.246	0.512	0.426	0.955
36	0.806	0.629	-0.177	0.504	0.435	0.99
37	1.36	0.537	-0.823	0.553	0.388	0.815
38	1.408	0.619	-0.789	0.537	0.404	0.873
39	1.407	0.567	-0.84	0.547	0.394	0.836
40	8.063	0.717	-7.346	0.84	0.128	0.188
41	2.334	0.579	-1.755	0.568	0.376	0.774
42	1.36	0.537	-0.823	0.553	0.388	0.815
43	4.47	0.715	-3.756	0.587	0.361	0.726
44	1.985	0.58	-1.404	0.558	0.385	0.805
45	1.985	0.596	-1.389	0.555	0.388	0.815
46	0.84	2.542	1.702	0.242	0.707	3.105
47	1.36	0.554	-0.807	0.549	0.392	0.829
48	1.407	0.558	-0.849	0.549	0.392	0.83
49	1.14	0.558	-0.582	0.536	0.403	0.869
50	7.83	0.637	-7.194	0.848	0.121	0.177
51	1.06	0.609	-0.451	0.523	0.417	0.918
52	1.141	0.734	-0.407	0.509	0.431	0.974
53	0.702	0.725	0.024	0.479	0.459	1.091
54	1.637	0.637	-1	0.542	0.4	0.858
55	1.791	0.598	-1.193	0.553	0.39	0.821
56	17.479	0.699	-16.781	0.912	0.07	0.097
57	0.877	0.626	-0.252	0.511	0.428	0.963
58	1.637	0.637	-1	0.542	0.4	0.858
59	0.808	0.579	-0.229	0.513	0.425	0.95
60	1.399	0.63	-0.768	0.535	0.406	0.88
61	1.14	0.616	-0.524	0.525	0.415	0.912
62	17.406	0.636	-16.77	0.919	0.064	0.087
63	1.361	0.621	-0.741	0.535	0.406	0.878
64	0.811	0.726	-0.084	0.49	0.448	1.046
65	2.337	0.694	-1.643	0.55	0.393	0.834
66	0.808	0.676	-0.132	0.498	0.441	1.014
67	9.623	1.072	-8.551	0.832	0.136	0.203
68	4.826	0.624	-4.203	0.811	0.152	0.23
69	4.792	0.581	-4.211	0.816	0.148	0.223
70	0.879	0.79	-0.089	0.491	0.449	1.048
71	1.408	0.597	-0.81	0.541	0.4	0.858
72	4.456	0.535	-3.92	0.615	0.333	0.642
73	2.337	0.694	-1.643	0.55	0.393	0.834
74	1.408	0.597	-0.81	0.541	0.4	0.858
75	1.407	0.579	-0.828	0.544	0.397	0.845
76	18.833	0.648	-18.185	0.923	0.06	0.083
77	1.14	0.567	-0.573	0.534	0.405	0.877
78	1.06	0.584	-0.475	0.528	0.411	0.899
79	2.334	0.579	-1.755	0.568	0.376	0.774
80	1.408	0.677	-0.731	0.529	0.412	0.901
81	1.361	0.62	-0.74	0.535	0.406	0.878
82	1.294	0.818	-0.476	0.509	0.432	0.979
83	1.294	0.818	-0.476	0.509	0.432	0.979
84	1.407	0.567	-0.84	0.547	0.394	0.836
85	0.843	0.567	-0.276	0.518	0.42	0.931
86	2.338	0.685	-1.653	0.552	0.392	0.83
87	1.361	0.62	-0.74	0.535	0.406	0.878
88	0.877	0.626	-0.252	0.511	0.428	0.963
89	4.709	0.634	-4.074	0.807	0.155	0.236
90	0.879	0.79	-0.089	0.491	0.449	1.048
91	0.843	0.689	-0.154	0.498	0.441	1.015
92	1.523	2.954	1.431	0.268	0.68	2.729
93	9.47	0.95	-8.52	0.838	0.13	0.193
94	1.791	0.598	-1.193	0.553	0.39	0.821
95	0.877	0.626	-0.252	0.511	0.428	0.963
96	1.407	0.579	-0.828	0.544	0.397	0.845
97	1.06	0.609	-0.451	0.523	0.417	0.918
98	1.791	0.598	-1.193	0.553	0.39	0.821
99	1.407	0.579	-0.828	0.544	0.397	0.845
100	1.14	0.579	-0.561	0.532	0.408	0.886
101	1.14	0.616	-0.524	0.525	0.415	0.912
102	1.791	0.598	-1.193	0.553	0.39	0.821
103	2.338	0.685	-1.653	0.552	0.392	0.83
104	1.14	0.579	-0.561	0.532	0.408	0.886
105	1.791	0.598	-1.193	0.553	0.39	0.821
106	1.791	0.598	-1.193	0.553	0.39	0.821
107	1.985	0.596	-1.389	0.555	0.388	0.815
108	1.06	0.584	-0.475	0.528	0.411	0.899
109	6.598	0.562	-6.036	0.843	0.126	0.185
110	1.06	0.584	-0.475	0.528	0.411	0.899
111	0.85	2.743	1.893	0.236	0.714	3.207
112	1.985	0.58	-1.404	0.558	0.385	0.805
113	1.348	0.582	-0.767	0.54	0.401	0.86
114	2.333	0.567	-1.766	0.57	0.374	0.768
115	0.808	0.676	-0.132	0.498	0.441	1.014
116	1.407	0.567	-0.84	0.547	0.394	0.836
117	1.14	0.567	-0.573	0.534	0.405	0.877
118	1.14	0.579	-0.561	0.532	0.408	0.886
119	1.294	0.818	-0.476	0.509	0.432	0.979
120	1.985	0.58	-1.404	0.558	0.385	0.805
121	31.961	0.589	-31.372	0.996	0.002	0.003
122	1.399	0.63	-0.768	0.535	0.406	0.88
123	1.141	0.676	-0.465	0.517	0.423	0.945
124	1.422	13.173	11.751	0.024	0.95	24.626
125	1.985	0.604	-1.381	0.553	0.39	0.822
126	1.362	0.684	-0.678	0.527	0.414	0.911
127	1.14	0.616	-0.524	0.525	0.415	0.912
128	2.392	10.389	7.997	0.059	0.9	11.534
129	2.334	0.592	-1.742	0.565	0.378	0.782
130	28.69	0.598	-28.092	0.995	0.003	0.003
131	1.36	0.537	-0.823	0.553	0.388	0.815
132	1.294	0.818	-0.476	0.509	0.432	0.979
133	1.36	0.554	-0.807	0.549	0.392	0.829
134	9.003	4.144	-4.859	0.45	0.504	1.308
135	1.408	0.677	-0.731	0.529	0.412	0.901
136	0.879	0.79	-0.089	0.491	0.449	1.048
137	33.218	0.581	-32.637	0.997	0.002	0.002
138	1.985	0.596	-1.389	0.555	0.388	0.815
139	1.64	2.5	0.86	0.286	0.661	2.506
140	1.985	0.604	-1.381	0.553	0.39	0.822
141	5.181	11.815	6.634	0.133	0.817	5.751
142	1.985	0.58	-1.404	0.558	0.385	0.805
143	1.476	14.508	13.032	0.044	0.929	16.87
144	1.943	2.287	0.343	0.302	0.645	2.333
145	2.336	0.631	-1.705	0.558	0.385	0.806
146	2.336	0.631	-1.705	0.558	0.385	0.806
147	1.408	0.597	-0.81	0.541	0.4	0.858
148	0.808	0.579	-0.229	0.513	0.425	0.95
149	1.985	0.596	-1.389	0.555	0.388	0.815
150	0.843	0.689	-0.154	0.498	0.441	1.015
151	1.407	0.558	-0.849	0.549	0.392	0.83
152	1.944	6.768	4.825	0.12	0.836	6.536
153	2.334	0.592	-1.742	0.565	0.378	0.782
154	2.338	0.685	-1.653	0.552	0.392	0.83
155	1.426	1.945	0.52	0.298	0.647	2.361
156	15.178	19.131	3.953	0.303	0.529	1.443
157	10.07	17.159	7.089	0.222	0.645	2.338
158	1.806	16.441	14.635	0.027	0.946	22.63
159	1.407	0.558	-0.849	0.549	0.392	0.83
160	1.151	1.784	0.633	0.289	0.656	2.454
161	1.141	0.734	-0.407	0.509	0.431	0.974
162	2.336	0.631	-1.705	0.558	0.385	0.806
163	1.494	12.724	11.231	0.028	0.945	21.924
164	4.314	12.872	8.558	0.095	0.857	7.68
165	2.338	0.685	-1.653	0.552	0.392	0.83
166	2.334	0.579	-1.755	0.568	0.376	0.774
167	1.06	0.601	-0.459	0.525	0.415	0.911
168	1.14	0.616	-0.524	0.525	0.415	0.912
169	1.38	2.271	0.891	0.282	0.664	2.547
170	1.637	0.637	-1	0.542	0.4	0.858
171	30.69	0.617	-30.073	0.995	0.003	0.004
172	1.985	0.58	-1.404	0.558	0.385	0.805
173	32.553	0.709	-31.844	0.998	0.001	0.001
174	0.808	0.567	-0.241	0.516	0.422	0.94
175	3.305	1.92	-1.385	0.358	0.589	1.84
176	0.702	0.725	0.024	0.479	0.459	1.091
177	1.407	0.567	-0.84	0.547	0.394	0.836
178	1.888	1.826	-0.063	0.318	0.628	2.17
179	1.06	0.584	-0.475	0.528	0.411	0.899
180	1.36	0.537	-0.823	0.553	0.388	0.815
181	0.811	0.726	-0.084	0.49	0.448	1.046
182	2.334	0.579	-1.755	0.568	0.376	0.774
183	0.808	0.579	-0.229	0.513	0.425	0.95
184	0.848	5.591	4.743	0.09	0.875	8.973
185	1.791	0.598	-1.193	0.553	0.39	0.821
186	1.408	0.677	-0.731	0.529	0.412	0.901
187	1.14	0.567	-0.573	0.534	0.405	0.877
188	1.141	0.676	-0.465	0.517	0.423	0.945
189	2.337	0.694	-1.643	0.55	0.393	0.834
190	1.791	0.598	-1.193	0.553	0.39	0.821
191	2.337	0.694	-1.643	0.55	0.393	0.834
192	0.843	0.579	-0.264	0.516	0.422	0.941
193	16.856	5.254	-11.602	0.682	0.239	0.404
194	0.811	0.726	-0.084	0.49	0.448	1.046
195	1.985	0.604	-1.381	0.553	0.39	0.822
196	4.456	0.535	-3.92	0.615	0.333	0.642
197	1.637	0.637	-1	0.542	0.4	0.858
198	1.361	0.62	-0.74	0.535	0.406	0.878
199	9.948	0.832	-9.116	0.844	0.124	0.183
200	13.803	0.695	-13.108	0.891	0.086	0.121
201	1.361	0.621	-0.741	0.535	0.406	0.878
202	1.14	0.579	-0.561	0.532	0.408	0.886
203	0.843	0.674	-0.169	0.501	0.438	1.004
204	2.336	0.631	-1.705	0.558	0.385	0.806
205	1.408	0.677	-0.731	0.529	0.412	0.901
206	1.399	0.63	-0.768	0.535	0.406	0.88
207	4.456	0.535	-3.92	0.615	0.333	0.642
208	1.407	0.579	-0.828	0.544	0.397	0.845
209	1.791	0.598	-1.193	0.553	0.39	0.821
210	1.985	0.58	-1.404	0.558	0.385	0.805
211	6.629	0.699	-5.93	0.827	0.139	0.208
212	0.808	0.596	-0.212	0.51	0.428	0.964
213	2.334	0.592	-1.742	0.565	0.378	0.782
214	2.334	0.592	-1.742	0.565	0.378	0.782
215	1.985	0.596	-1.389	0.555	0.388	0.815

## Sheet: TSP8 MEME table
Site	alpha	beta -	p -	beta +	p +	LRT	p-value	# branches under selection	Total branch length	MEME LogL	FEL LogL
1	0	0	1	0	0	0	1	0	0	0	0
2	0	0	1	0	0	0	1	0	0	0	0
3	0	0	1	0	0	0	1	0	0	0	0
4	0	0	1	0	0	0	1	0	0	0	0
5	0	0	1	0	0	0	1	0	0	0	0
6	0	0	1	0	0	0	1	0	0	0	0
7	0	0	1	0	0	0	1	0	0	0	0
8	0	0	1	0	0	0	1	0	0	0	0
9	0	0	1	0	0	0	1	0	0	0	0
10	0	0	1	0	0	0	1	0	0	0	0
11	0	0	1	0	0	0	1	0	0	0	0
12	0	0	0	31.9	1	0.28	0.5	0	0	-7.81	-7.74
13	0	0	1	0	0	0	1	0	0	0	0
14	0	0	1	0	0	0	1	0	0	0	0
15	0	0	1	0	0	0	1	0	0	0	0
16	0	0	1	0	0	0	1	0	0	0	0
17	0	0	1	0	0	0	1	0	0	0	0
18	0	0	0	19.33	1	1.17	0.29	1	0	-8.36	-8.36
19	0	0	1	0	0	0	1	0	0	0	0
20	0.03	0	0	18.67	1	0.09	0.58	1	0	-7.31	-7.31
21	0	0	1	0	0	0	1	0	0	0	0
22	0	0	1	0	0	0	1	0	0	0	0
23	0	0	1	0	0	0	1	0	0	0	0
24	0	0	1	0	0	0	1	0	0	0	0
25	0	0	1	0	0	0	1	0	0	0	0
26	0	0	1	0	0	0	1	0	0	0	0
27	0	0	1	0	0	0	1	0	0	0	0
28	0	0	1	0	0	0	1	0	0	0	0
29	0	0	1	0	0	0	1	0	0	0	0
30	0	0	1	0	0	0	1	0	0	0	0
31	0	0	1	0	0	0	1	0	0	0	0
32	0	0	1	0	0	0	1	0	0	0	0
33	0	0	1	0	0	0	1	0	0	0	0
34	0	0	1	0	0	0	1	0	0	0	0
35	0	0	1	0	0	0	1	0	0	0	0
36	0	0	1	0	0	0	1	0	0	0	0
37	0	0	1	0	0	0	1	0	0	0	0
38	0	0	1	0	0	0	1	0	0	0	0
39	0	0	1	0	0	0	1	0	0	0	0
40	0	0	1	0	0	0	1	0	0	0	0
41	0	0	1	0	0	0	1	0	0	0	0
42	0	0	1	0	0	0	1	0	0	0	0
43	0	0	1	0	0	0	1	0	0	0	0
44	0	0	1	0	0	0	1	0	0	0	0
45	0	0	1	0	0	0	1	0	0	0	0
46	0	0	1	0	0	0	1	0	0	0	0
47	0	0	1	0	0	0	1	0	0	0	0
48	0	0	1	0	0	0	1	0	0	0	0
49	0	0	1	0	0	0	1	0	0	0	0
50	0	0	1	0	0	0	1	0	0	0	0
51	0	0	1	0	0	0	1	0	0	0	0
52	0	0	1	0	0	0	1	0	0	0	0
53	0	0	1	0	0	0	1	0	0	0	0
54	0	0	1	0	0	0	1	0	0	0	0
55	0	0	1	0	0	0	1	0	0	0	0
56	0	0	1	0	0	0	1	0	0	0	0
57	0	0	1	0	0	0	1	0	0	0	0
58	0	0	1	0	0	0	1	0	0	0	0
59	0	0	1	0	0	0	1	0	0	0	0
60	0	0	1	0	0	0	1	0	0	0	0
61	0	0	1	0	0	0	1	0	0	0	0
62	0	0	1	0	0	0	1	0	0	0	0
63	0	0	1	0	0	0	1	0	0	0	0
64	0	0	1	0	0	0	1	0	0	0	0
65	0	0	1	0	0	0	1	0	0	0	0
66	0	0	1	0	0	0	1	0	0	0	0
67	0	0	1	0	0	0	1	0	0	0	0
68	0	0	1	0	0	0	1	0	0	0	0
69	0	0	1	0	0	0	1	0	0	0	0
70	0	0	1	0	0	0	1	0	0	0	0
71	0	0	1	0	0	0	1	0	0	0	0
72	0	0	1	0	0	0	1	0	0	0	0
73	0	0	1	0	0	0	1	0	0	0	0
74	0	0	1	0	0	0	1	0	0	0	0
75	0	0	1	0	0	0	1	0	0	0	0
76	0	0	1	0	0	0	1	0	0	0	0
77	0	0	1	0	0	0	1	0	0	0	0
78	0	0	1	0	0	0	1	0	0	0	0
79	0	0	1	0	0	0	1	0	0	0	0
80	0	0	1	0	0	0	1	0	0	0	0
81	0	0	1	0	0	0	1	0	0	0	0
82	0	0	1	0	0	0	1	0	0	0	0
83	0	0	1	0	0	0	1	0	0	0	0
84	0	0	0.77	185.22	0.23	2.49	0.14	1	0	-9.33	-8.52
85	0.03	0	0	24.43	1	0.28	0.5	1	0	-6.53	-6.53
86	0	0	1	0	0	0	1	0	0	0	0
87	0	0	1	0	0	0	1	0	0	0	0
88	0	0	1	0	0	0	1	0	0	0	0
89	0	0	1	0	0	0	1	0	0	0	0
90	0	0	0.01	18.13	0.99	0.2	0.53	0	0	-8.59	-8.59
91	0	0	1	0	0	0	1	0	0	0	0
92	0	0	1	0	0	0	1	0	0	0	0
93	0	0	1	0	0	0	1	0	0	0	0
94	0	0	1	0	0	0	1	0	0	0	0
95	0	0	1	0	0	0	1	0	0	0	0
96	0	0	1	0	0	0	1	0	0	0	0
97	0	0	1	0	0	0	1	0	0	0	0
98	0	0	1	0	0	0	1	0	0	0	0
99	0	0	1	0	0	0	1	0	0	0	0
100	0	0	1	0	0	0	1	0	0	0	0
101	0	0	1	0	0	0	1	0	0	0	0
102	0	0	1	0	0	0	1	0	0	0	0
103	0	0	1	0	0	0	1	0	0	0	0
104	0	0	1	0	0	0	1	0	0	0	0
105	0	0	1	0	0	0	1	0	0	0	0
106	0	0	1	0	0	0	1	0	0	0	0
107	0	0	1	0	0	0	1	0	0	0	0
108	0	0	1	0	0	0	1	0	0	0	0
109	0	0	1	0	0	0	1	0	0	0	0
110	0	0	1	0	0	0	1	0	0	0	0
111	0	0	1	0	0	0	1	0	0	0	0
112	0	0	1	0	0	0	1	0	0	0	0
113	0	0	1	0	0	0	1	0	0	0	0
114	0	0	1	0	0	0	1	0	0	0	0
115	0	0	1	0	0	0	1	0	0	0	0
116	0	0	1	0	0	0	1	0	0	0	0
117	0	0	1	0	0	0	1	0	0	0	0
118	0	0	1	0	0	0	1	0	0	0	0
119	0	0	1	0	0	0	1	0	0	0	0
120	0	0	1	0	0	0	1	0	0	0	0
121	0	0	1	0	0	0	1	0	0	0	0
122	0	0	1	0	0	0	1	0	0	0	0
123	0	0	1	0	0	0	1	0	0	0	0
124	0	0	1	0	0	0	1	0	0	0	0
125	0	0	1	0	0	0	1	0	0	0	0
126	0	0	1	0	0	0	1	0	0	0	0
127	0	0	1	0	0	0	1	0	0	0	0
128	0	0	1	0	0	0	1	0	0	0	0
129	0	0	1	0	0	0	1	0	0	0	0
130	0.03	0.02	0.4	246.18	0.6	2.29	0.16	1	0	-16.11	-15.75
131	0	0	1	0	0	0	1	0	0	0	0
132	0	0	1	0	0	0	1	0	0	0	0
133	0	0	1	0	0	0	1	0	0	0	0
134	0	0	1	0	0	0	1	0	0	0	0
135	0	0	1	0	0	0	1	0	0	0	0
136	0	0	1	0	0	0	1	0	0	0	0
137	0	0	1	0	0	0	1	0	0	0	0
138	0	0	1	0	0	0	1	0	0	0	0
139	0	0	1	0	0	0	1	0	0	0	0
140	0	0	1	0	0	0	1	0	0	0	0
141	0	0	1	0	0	0	1	0	0	0	0
142	0	0	1	0	0	0	1	0	0	0	0
143	139.69	0	1	2.53	0	0	0.67	0	0	-5.91	-5.91
144	0.03	0	0	38.05	1	0.54	0.42	0	0	-11.75	-11.71
145	0.06	0.03	0.44	53.65	0.56	0.08	0.58	0	0	-8.22	-8.03
146	0	0	1	0	0	0	1	0	0	0	0
147	10000	18.35	1	1.67	0	0	0.67	0	0	-9	-9
148	0	0	1	0	0	0	1	0	0	0	0
149	0	0	1	0	0	0	1	0	0	0	0
150	0	0	1	0	0	0	1	0	0	0	0
151	0	0	1	0	0	0	1	0	0	0	0
152	0	0	1	0	0	0	1	0	0	0	0
153	0	0	1	0	0	0	1	0	0	0	0
154	0	0	1	0	0	0	1	0	0	0	0
155	0	0	0.51	219.27	0.49	1.66	0.22	1	0	-13.5	-12.92
156	0	0	1	0	0	0	1	0	0	0	0
157	0	0	1	0	0	0	1	0	0	0	0
158	0	0	1	0	0	0	1	0	0	0	0
159	0	0	1	0	0	0	1	0	0	0	0
160	0	0	1	0	0	0	1	0	0	0	0
161	0	0	1	0	0	0	1	0	0	0	0
162	0	0	1	0	0	0	1	0	0	0	0
163	0	0	1	0	0	0	1	0	0	0	0
164	0	0	1	0	0	0	1	0	0	0	0
165	0	0	1	0	0	0	1	0	0	0	0
166	0	0	1	0	0	0	1	0	0	0	0
167	0	0	1	0	0	0	1	0	0	0	0
168	0	0	1	0	0	0	1	0	0	0	0
169	1.71	0.05	0	18.17	1	-0.01	0.67	1	0	-8.09	-8.09
170	0	0	1	0	0	0	1	0	0	0	0
171	0	0	1	0	0	0	1	0	0	0	0
172	0	0	1	0	0	0	1	0	0	0	0
173	0	0	1	0	0	0	1	0	0	0	0
174	0	0	1	0	0	0	1	0	0	0	0
175	0	0	1	0	0	0	1	0	0	0	0
176	0	0	1	0	0	0	1	0	0	0	0
177	0	0	1	0	0	0	1	0	0	0	0
178	0	0	1	0	0	0	1	0	0	0	0
179	0	0	1	0	0	0	1	0	0	0	0
180	0	0	1	0	0	0	1	0	0	0	0
181	0	0	1	0	0	0	1	0	0	0	0
182	0	0	1	0	0	0	1	0	0	0	0
183	0	0	1	0	0	0	1	0	0	0	0
184	0	0	1	0	0	0	1	0	0	0	0
185	0	0	1	0	0	0	1	0	0	0	0
186	0	0	1	0	0	0	1	0	0	0	0
187	0	0	1	0	0	0	1	0	0	0	0
188	0	0	1	0	0	0	1	0	0	0	0
189	0	0	1	0	0	0	1	0	0	0	0
190	0	0	1	0	0	0	1	0	0	0	0
191	0	0	1	0	0	0	1	0	0	0	0
192	0	0	1	0	0	0	1	0	0	0	0
193	0	0	1	0	0	0	1	0	0	0	0
194	0	0	1	0	0	0	1	0	0	0	0
195	0	0	1	0	0	0	1	0	0	0	0
196	0	0	1	0	0	0	1	0	0	0	0
197	0	0	1	0	0	0	1	0	0	0	0
198	0	0	1	0	0	0	1	0	0	0	0
199	0	0	1	0	0	0	1	0	0	0	0
200	0	0	1	0	0	0	1	0	0	0	0
201	0	0	1	0	0	0	1	0	0	0	0
202	0	0	1	0	0	0	1	0	0	0	0
203	0	0	1	0	0	0	1	0	0	0	0
204	0	0	1	0	0	0	1	0	0	0	0
205	0	0	1	0	0	0	1	0	0	0	0
206	0	0	1	0	0	0	1	0	0	0	0
207	0	0	1	0	0	0	1	0	0	0	0
208	0	0	1	0	0	0	1	0	0	0	0
209	0	0	1	0	0	0	1	0	0	0	0
210	0	0	1	0	0	0	1	0	0	0	0
211	0	0	1	0	0	0	1	0	0	0	0
212	0	0	1	0	0	0	1	0	0	0	0
213	0	0	1	0	0	0	1	0	0	0	0
214	0	0	1	0	0	0	1	0	0	0	0
215	0	0	1	0	0	0	1	0	0	0	0
216	0	0	1	0	0	0	1	0	0	0	0
217	0	0	1	0	0	0	1	0	0	0	0
218	0	0	1	0	0	0	1	0	0	0	0
219	0	0	1	0	0	0	1	0	0	0	0
220	0	0	1	0	0	0	1	0	0	0	0
221	0	0	1	0	0	0	1	0	0	0	0
222	0	0	1	0	0	0	1	0	0	0	0
223	0	0	1	0	0	0	1	0	0	0	0
224	0	0	1	0	0	0	1	0	0	0	0

## Sheet: TSP8 FUBAR table
Site	alpha	beta	beta-alpha	Prob[alpha>beta]	Prob[alpha<beta]	BayesFactor[alpha<beta]
1	4.474	0.875	-3.599	0.562	0.386	0.751
2	3.003	1.399	-1.605	0.515	0.431	0.907
3	3.841	1.49	-2.351	0.527	0.42	0.867
4	3.003	1.399	-1.605	0.515	0.431	0.907
5	4.201	1.302	-2.898	0.539	0.408	0.827
6	3.455	1.303	-2.152	0.526	0.42	0.867
7	3.006	1.377	-1.629	0.515	0.43	0.904
8	3.838	1.408	-2.43	0.529	0.418	0.858
9	3.838	1.408	-2.43	0.529	0.418	0.858
10	3.301	1.59	-1.711	0.515	0.432	0.909
11	4.487	1.063	-3.424	0.553	0.395	0.782
12	4.277	14.89	10.613	0.174	0.779	4.218
13	2.126	1.168	-0.958	0.504	0.44	0.939
14	3.672	1.301	-2.371	0.53	0.416	0.854
15	2.467	1.448	-1.02	0.503	0.442	0.948
16	3.455	1.303	-2.152	0.526	0.42	0.867
17	3.16	1.133	-2.027	0.527	0.419	0.862
18	1.519	9.14	7.621	0.163	0.796	4.684
19	4.201	1.302	-2.898	0.539	0.408	0.827
20	4.451	8.361	3.909	0.243	0.707	2.896
21	3.301	1.59	-1.711	0.515	0.432	0.909
22	2.463	1.229	-1.234	0.51	0.435	0.921
23	3.672	1.301	-2.371	0.53	0.416	0.854
24	1.402	1.122	-0.28	0.486	0.456	1.004
25	4.194	1.164	-3.03	0.544	0.403	0.81
26	4.188	1.052	-3.137	0.548	0.399	0.795
27	3.301	1.59	-1.711	0.515	0.432	0.909
28	3.455	1.303	-2.152	0.526	0.42	0.867
29	4.474	0.875	-3.599	0.562	0.386	0.751
30	3.301	1.59	-1.711	0.515	0.432	0.909
31	3.161	1.164	-1.997	0.526	0.42	0.867
32	3.672	1.301	-2.371	0.53	0.416	0.854
33	2.994	0.999	-1.995	0.53	0.415	0.851
34	3	1.163	-1.836	0.523	0.423	0.877
35	3.17	1.449	-1.721	0.516	0.43	0.902
36	3.161	1.164	-1.997	0.526	0.42	0.867
37	3.301	1.59	-1.711	0.515	0.432	0.909
38	4.19	1.08	-3.11	0.547	0.4	0.799
39	3.17	1.449	-1.721	0.516	0.43	0.902
40	3.301	1.59	-1.711	0.515	0.432	0.909
41	1.911	1.111	-0.8	0.502	0.442	0.948
42	3.841	1.49	-2.351	0.527	0.42	0.867
43	4.207	1.458	-2.749	0.534	0.413	0.843
44	4.19	1.08	-3.11	0.547	0.4	0.799
45	3.17	1.449	-1.721	0.516	0.43	0.902
46	3.672	1.301	-2.371	0.53	0.416	0.854
47	3.455	1.303	-2.152	0.526	0.42	0.867
48	3.852	1.83	-2.022	0.518	0.429	0.899
49	3.672	1.301	-2.371	0.53	0.416	0.854
50	3.17	1.449	-1.721	0.516	0.43	0.902
51	3.17	1.454	-1.716	0.516	0.43	0.903
52	3.17	1.454	-1.716	0.516	0.43	0.903
53	3	1.163	-1.836	0.523	0.423	0.877
54	3.455	1.303	-2.152	0.526	0.42	0.867
55	4.207	1.458	-2.749	0.534	0.413	0.843
56	2.994	0.999	-1.995	0.53	0.415	0.851
57	3.17	1.449	-1.721	0.516	0.43	0.902
58	3.16	1.133	-2.027	0.527	0.419	0.862
59	3.672	1.301	-2.371	0.53	0.416	0.854
60	4.194	1.164	-3.03	0.544	0.403	0.81
61	3.17	1.449	-1.721	0.516	0.43	0.902
62	4.188	1.052	-3.137	0.548	0.399	0.795
63	3.672	1.301	-2.371	0.53	0.416	0.854
64	3.003	1.399	-1.605	0.515	0.431	0.907
65	2.994	0.999	-1.995	0.53	0.415	0.851
66	3.455	1.303	-2.152	0.526	0.42	0.867
67	3.672	1.301	-2.371	0.53	0.416	0.854
68	3.17	1.449	-1.721	0.516	0.43	0.902
69	3.161	1.164	-1.997	0.526	0.42	0.867
70	3.455	1.303	-2.152	0.526	0.42	0.867
71	3.455	1.303	-2.152	0.526	0.42	0.867
72	3.161	1.181	-1.98	0.525	0.421	0.87
73	4.194	1.164	-3.03	0.544	0.403	0.81
74	3.455	1.303	-2.152	0.526	0.42	0.867
75	3.161	1.181	-1.98	0.525	0.421	0.87
76	3.301	1.59	-1.711	0.515	0.432	0.909
77	4.487	1.063	-3.424	0.553	0.395	0.782
78	2.126	1.168	-0.958	0.504	0.44	0.939
79	3.841	1.49	-2.351	0.527	0.42	0.867
80	1.911	1.111	-0.8	0.502	0.442	0.948
81	4.201	1.302	-2.898	0.539	0.408	0.827
82	3.455	1.303	-2.152	0.526	0.42	0.867
83	3.455	1.303	-2.152	0.526	0.42	0.867
84	3.545	25.634	22.089	0.047	0.918	13.373
85	3.968	11.408	7.44	0.2	0.752	3.636
86	1.403	1.156	-0.247	0.485	0.458	1.01
87	4.201	1.308	-2.893	0.539	0.409	0.828
88	4.474	0.875	-3.599	0.562	0.386	0.751
89	4.188	1.052	-3.137	0.548	0.399	0.795
90	3.981	8.482	4.501	0.231	0.72	3.075
91	3.301	1.59	-1.711	0.515	0.432	0.909
92	2.994	0.999	-1.995	0.53	0.415	0.851
93	3.455	1.303	-2.152	0.526	0.42	0.867
94	3.008	1.447	-1.56	0.513	0.432	0.912
95	1.911	1.111	-0.8	0.502	0.442	0.948
96	1.911	1.111	-0.8	0.502	0.442	0.948
97	3.455	1.303	-2.152	0.526	0.42	0.867
98	4.201	1.302	-2.898	0.539	0.408	0.827
99	3.672	1.301	-2.371	0.53	0.416	0.854
100	2.461	1.127	-1.334	0.514	0.431	0.906
101	3.672	1.301	-2.371	0.53	0.416	0.854
102	3	1.163	-1.836	0.523	0.423	0.877
103	3.455	1.303	-2.152	0.526	0.42	0.867
104	3.161	1.164	-1.997	0.526	0.42	0.867
105	3.161	1.164	-1.997	0.526	0.42	0.867
106	3	1.163	-1.836	0.523	0.423	0.877
107	3.161	1.164	-1.997	0.526	0.42	0.867
108	3.008	1.447	-1.56	0.513	0.432	0.912
109	3.852	1.83	-2.022	0.518	0.429	0.899
110	4.19	1.08	-3.11	0.547	0.4	0.799
111	4.201	1.302	-2.898	0.539	0.408	0.827
112	4.207	1.458	-2.749	0.534	0.413	0.843
113	4.201	1.302	-2.898	0.539	0.408	0.827
114	3.161	1.164	-1.997	0.526	0.42	0.867
115	4.188	1.052	-3.137	0.548	0.399	0.795
116	2.999	1.131	-1.868	0.524	0.421	0.872
117	3.852	1.83	-2.022	0.518	0.429	0.899
118	2.125	1.124	-1.001	0.506	0.438	0.932
119	3.17	1.458	-1.712	0.516	0.43	0.903
120	3.301	1.59	-1.711	0.515	0.432	0.909
121	2.15	1.442	-0.708	0.496	0.448	0.973
122	4.201	1.302	-2.898	0.539	0.408	0.827
123	3.17	1.449	-1.721	0.516	0.43	0.902
124	2.149	1.389	-0.761	0.498	0.447	0.966
125	3.841	1.49	-2.351	0.527	0.42	0.867
126	3.006	1.377	-1.629	0.515	0.43	0.904
127	4.207	1.458	-2.749	0.534	0.413	0.843
128	2.059	0.955	-1.105	0.513	0.431	0.906
129	3.852	1.83	-2.022	0.518	0.429	0.899
130	3.543	39.395	35.852	0.014	0.959	27.909
131	3.852	1.83	-2.022	0.518	0.429	0.899
132	4.207	1.458	-2.749	0.534	0.413	0.843
133	3.852	1.83	-2.022	0.518	0.429	0.899
134	3.838	1.408	-2.43	0.529	0.418	0.858
135	3.838	1.408	-2.43	0.529	0.418	0.858
136	4.194	1.164	-3.03	0.544	0.403	0.81
137	4.19	1.08	-3.11	0.547	0.4	0.799
138	3.852	1.83	-2.022	0.518	0.429	0.899
139	2.143	1.831	-0.312	0.485	0.46	1.018
140	4.201	1.308	-2.893	0.539	0.409	0.828
141	3.008	1.447	-1.56	0.513	0.432	0.912
142	3.006	1.377	-1.629	0.515	0.43	0.904
143	26.623	1.25	-25.373	0.938	0.046	0.058
144	4.042	23.133	19.091	0.063	0.897	10.416
145	4.688	13.595	8.907	0.194	0.758	3.74
146	4.19	1.08	-3.11	0.547	0.4	0.799
147	29.61	10.481	-19.129	0.752	0.161	0.229
148	3	1.163	-1.836	0.523	0.423	0.877
149	3.17	1.449	-1.721	0.516	0.43	0.902
150	3.17	1.458	-1.712	0.516	0.43	0.903
151	4.207	1.458	-2.749	0.534	0.413	0.843
152	3.841	1.49	-2.351	0.527	0.42	0.867
153	4.19	1.08	-3.11	0.547	0.4	0.799
154	2.463	1.229	-1.234	0.51	0.435	0.921
155	4.132	37.99	33.858	0.021	0.945	20.703
156	3.008	1.447	-1.56	0.513	0.432	0.912
157	4.201	1.308	-2.893	0.539	0.409	0.828
158	3.17	1.458	-1.712	0.516	0.43	0.903
159	4.474	0.875	-3.599	0.562	0.386	0.751
160	3.841	1.49	-2.351	0.527	0.42	0.867
161	3.455	1.303	-2.152	0.526	0.42	0.867
162	3.17	1.454	-1.716	0.516	0.43	0.903
163	3.17	1.454	-1.716	0.516	0.43	0.903
164	3.17	1.458	-1.712	0.516	0.43	0.903
165	4.19	1.08	-3.11	0.547	0.4	0.799
166	3.668	1.166	-2.502	0.535	0.412	0.838
167	2.999	1.131	-1.868	0.524	0.421	0.872
168	2.994	0.999	-1.995	0.53	0.415	0.851
169	4.955	8.883	3.929	0.248	0.702	2.82
170	3.301	1.59	-1.711	0.515	0.432	0.909
171	3.008	1.447	-1.56	0.513	0.432	0.912
172	4.207	1.458	-2.749	0.534	0.413	0.843
173	3.161	1.164	-1.997	0.526	0.42	0.867
174	3.17	1.449	-1.721	0.516	0.43	0.902
175	2.994	0.999	-1.995	0.53	0.415	0.851
176	4.19	1.08	-3.11	0.547	0.4	0.799
177	3.455	1.303	-2.152	0.526	0.42	0.867
178	3.838	1.408	-2.43	0.529	0.418	0.858
179	3.838	1.408	-2.43	0.529	0.418	0.858
180	3.16	1.133	-2.027	0.527	0.419	0.862
181	2.999	1.131	-1.868	0.524	0.421	0.872
182	2.994	0.999	-1.995	0.53	0.415	0.851
183	4.194	1.164	-3.03	0.544	0.403	0.81
184	3.161	1.164	-1.997	0.526	0.42	0.867
185	3.852	1.83	-2.022	0.518	0.429	0.899
186	4.207	1.458	-2.749	0.534	0.413	0.843
187	3.852	1.83	-2.022	0.518	0.429	0.899
188	3.17	1.449	-1.721	0.516	0.43	0.902
189	2.46	1.099	-1.361	0.515	0.43	0.902
190	3.16	1.133	-2.027	0.527	0.419	0.862
191	3.301	1.59	-1.711	0.515	0.432	0.909
192	3.455	1.303	-2.152	0.526	0.42	0.867
193	3.161	1.181	-1.98	0.525	0.421	0.87
194	3.301	1.59	-1.711	0.515	0.432	0.909
195	2.461	1.127	-1.334	0.514	0.431	0.906
196	4.194	1.164	-3.03	0.544	0.403	0.81
197	2.999	1.131	-1.868	0.524	0.421	0.872
198	3.17	1.458	-1.712	0.516	0.43	0.903
199	3.161	1.164	-1.997	0.526	0.42	0.867
200	3.003	1.399	-1.605	0.515	0.431	0.907
201	3.003	1.399	-1.605	0.515	0.431	0.907
202	3.852	1.83	-2.022	0.518	0.429	0.899
203	2.994	0.999	-1.995	0.53	0.415	0.851
204	3	1.163	-1.836	0.523	0.423	0.877
205	2.467	1.448	-1.02	0.503	0.442	0.948
206	3.301	1.59	-1.711	0.515	0.432	0.909
207	2.994	0.999	-1.995	0.53	0.415	0.851
208	2.145	1.128	-1.017	0.507	0.437	0.929
209	1.911	1.111	-0.8	0.502	0.442	0.948
210	3.301	1.59	-1.711	0.515	0.432	0.909
211	4.487	1.063	-3.424	0.553	0.395	0.782
212	4.474	0.875	-3.599	0.562	0.386	0.751
213	3.003	1.399	-1.605	0.515	0.431	0.907
214	2.999	1.175	-1.825	0.522	0.423	0.879
215	3.841	1.49	-2.351	0.527	0.42	0.867
216	2.149	1.371	-0.777	0.498	0.446	0.965
217	4.19	1.08	-3.11	0.547	0.4	0.799
218	4.201	1.302	-2.898	0.539	0.408	0.827
219	4.19	1.08	-3.11	0.547	0.4	0.799
220	3.455	1.303	-2.152	0.526	0.42	0.867
221	2.994	0.999	-1.995	0.53	0.415	0.851
222	3.672	1.301	-2.371	0.53	0.416	0.854
223	3.17	1.458	-1.712	0.516	0.43	0.903
224	3.161	1.164	-1.997	0.526	0.42	0.867

## Sheet: TSP23 MEME table
Site	alpha	beta -	p -	beta +	p +	LRT	p-value	# branches under selection	Total branch length	MEME LogL	FEL LogL
1	0	0	1	0	0	0	1	0	0	0	0
2	0	0	1	0	0	0	1	0	0	0	0
3	0	0	1	0	0	0	1	0	0	0	0
4	0	0	1	0	0	0	1	0	0	0	0
5	0	0	1	0	0	0	1	0	0	0	0
6	0	0	1	0	0	0	1	0	0	0	0
7	0	0	1	0	0	0	1	0	0	0	0
8	0	0	1	0	0	0	1	0	0	0	0
9	0	0	1	0	0	0	1	0	0	0	0
10	0	0	1	0	0	0	1	0	0	0	0
11	0	0	1	0	0	0	1	0	0	0	0
12	0	0	1	0	0	0	1	0	0	0	0
13	0	0	1	0	0	0	1	0	0	0	0
14	0	0	1	0	0	0	1	0	0	0	0
15	0	0	1	0	0	0	1	0	0	0	0
16	0	0	1	0	0	0	1	0	0	0	0
17	0	0	1	0	0	0	1	0	0	0	0
18	0	0	1	0	0	0	1	0	0	0	0
19	0	0	1	0	0	0	1	0	0	0	0
20	0	0	1	0	0	0	1	0	0	0	0
21	0	0	1	0	0	0	1	0	0	0	0
22	0	0	1	0	0	0	1	0	0	0	0
23	0	0	1	0	0	0	1	0	0	0	0
24	0.03	0	0	89.12	1	0.73	0.37	1	0	-6.84	-6.84
25	0	0	1	0	0	0	1	0	0	0	0
26	0	0	1	0	0	0	1	0	0	0	0
27	0.11	0.04	0	96.41	1	0.64	0.39	1	0	-7.2	-7.06
28	0	0	1	0	0	0	1	0	0	0	0
29	0	0	1	0	0	0	1	0	0	0	0
30	0	0	1	0	0	0	1	0	0	0	0
31	0	0	1	0	0	0	1	0	0	0	0
32	0	0	1	0	0	0	1	0	0	0	0
33	0	0	1	0	0	0	1	0	0	0	0
34	0	0	1	0	0	0	1	0	0	0	0
35	0	0	1	0	0	0	1	0	0	0	0
36	0	0	1	0	0	0	1	0	0	0	0
37	0	0	1	0	0	0	1	0	0	0	0
38	0	0	1	0	0	0	1	0	0	0	0
39	0	0	1	0	0	0	1	0	0	0	0
40	0	0	1	0	0	0	1	0	0	0	0
41	0	0	1	0	0	0	1	0	0	0	0
42	0	0	1	0	0	0	1	0	0	0	0
43	0	0	1	0	0	0	1	0	0	0	0
44	0	0	1	0	0	0	1	0	0	0	0
45	0	0	1	0	0	0	1	0	0	0	0
46	0	0	1	0	0	0	1	0	0	0	0
47	0	0	1	0	0	0	1	0	0	0	0
48	0	0	1	0	0	0	1	0	0	0	0
49	0	0	1	0	0	0	1	0	0	0	0
50	0	0	1	0	0	0	1	0	0	0	0
51	0	0	1	0	0	0	1	0	0	0	0
52	0	0	1	0	0	0	1	0	0	0	0
53	0	0	1	0	0	0	1	0	0	0	0
54	0	0	1	0	0	0	1	0	0	0	0
55	0	0	1	0	0	0	1	0	0	0	0
56	0	0	1	0	0	0	1	0	0	0	0
57	0	0	1	0	0	0	1	0	0	0	0
58	0	0	1	0	0	0	1	0	0	0	0
59	0	0	1	0	0	0	1	0	0	0	0
60	0	0	1	0	0	0	1	0	0	0	0
61	0	0	1	0	0	0	1	0	0	0	0
62	0	0	1	0	0	0	1	0	0	0	0
63	0	0	1	0	0	0	1	0	0	0	0
64	0	0	1	0	0	0	1	0	0	0	0
65	0	0	1	0	0	0	1	0	0	0	0
66	0	0	1	0	0	0	1	0	0	0	0
67	0	0	1	0	0	0	1	0	0	0	0
68	0	0	1	0	0	0	1	0	0	0	0
69	0	0	1	0	0	0	1	0	0	0	0
70	0	0	1	0	0	0	1	0	0	0	0
71	0	0	1	0	0	0	1	0	0	0	0
72	0	0	1	0	0	0	1	0	0	0	0
73	0	0	1	0	0	0	1	0	0	0	0
74	0	0	1	0	0	0	1	0	0	0	0
75	0	0	1	0	0	0	1	0	0	0	0
76	0	0	1	0	0	0	1	0	0	0	0
77	0	0	1	0	0	0	1	0	0	0	0
78	0	0	1	0	0	0	1	0	0	0	0
79	0	0	1	0	0	0	1	0	0	0	0
80	0	0	1	0	0	0	1	0	0	0	0
81	0	0	1	0	0	0	1	0	0	0	0
82	0	0	1	0	0	0	1	0	0	0	0
83	0	0	1	0	0	0	1	0	0	0	0
84	0	0	1	0	0	0	1	0	0	0	0
85	0	0	1	0	0	0	1	0	0	0	0
86	0	0	1	0	0	0	1	0	0	0	0
87	0	0	1	0	0	0	1	0	0	0	0
88	0	0	1	0	0	0	1	0	0	0	0
89	0	0	1	0	0	0	1	0	0	0	0
90	0	0	1	0	0	0	1	0	0	0	0
91	0	0	1	0	0	0	1	0	0	0	0
92	0	0	1	0	0	0	1	0	0	0	0
93	0	0	1	0	0	0	1	0	0	0	0
94	0	0	1	0	0	0	1	0	0	0	0
95	0	0	1	0	0	0	1	0	0	0	0
96	0	0	1	0	0	0	1	0	0	0	0
97	0	0	1	0	0	0	1	0	0	0	0
98	0	0	1	0	0	0	1	0	0	0	0
99	0	0	1	0	0	0	1	0	0	0	0
100	0	0	1	0	0	0	1	0	0	0	0
101	0	0	1	0	0	0	1	0	0	0	0
102	0	0	1	0	0	0	1	0	0	0	0
103	0	0	1	0	0	0	1	0	0	0	0
104	0	0	1	0	0	0	1	0	0	0	0
105	0	0	1	0	0	0	1	0	0	0	0
106	0	0	1	0	0	0	1	0	0	0	0
107	0	0	1	0	0	0	1	0	0	0	0
108	0	0	1	0	0	0	1	0	0	0	0
109	0	0	1	0	0	0	1	0	0	0	0
110	0	0	1	0	0	0	1	0	0	0	0
111	0	0	1	0	0	0	1	0	0	0	0
112	0	0	1	0	0	0	1	0	0	0	0
113	0	0	1	0	0	0	1	0	0	0	0
114	0	0	1	0	0	0	1	0	0	0	0
115	0	0	1	0	0	0	1	0	0	0	0
116	0	0	1	0	0	0	1	0	0	0	0
117	0	0	1	0	0	0	1	0	0	0	0
118	128.87	59.72	1	0.99	0	0	0.67	0	0	-11.44	-11.44
119	0	0	1	0	0	0	1	0	0	0	0
120	0	0	1	0	0	0	1	0	0	0	0
121	0	0	1	0	0	0	1	0	0	0	0
122	0	0	1	0	0	0	1	0	0	0	0
123	0.03	0	0	64.88	1	0.43	0.45	1	0	-7.38	-7.37
124	0	0	1	0	0	0	1	0	0	0	0
125	0	0	1	0	0	0	1	0	0	0	0
126	0	0	1	0	0	0	1	0	0	0	0
127	0	0	1	0	0	0	1	0	0	0	0
128	0	0	1	0	0	0	1	0	0	0	0
129	0	0	1	0	0	0	1	0	0	0	0
130	0	0	1	0	0	0	1	0	0	0	0
131	0	0	1	0	0	0	1	0	0	0	0
132	0	0	1	0	0	0	1	0	0	0	0
133	0	0	1	0	0	0	1	0	0	0	0
134	0	0	1	0	0	0	1	0	0	0	0
135	0	0	1	0	0	0	1	0	0	0	0
136	0	0	1	0	0	0	1	0	0	0	0
137	0	0	1	0	0	0	1	0	0	0	0
138	0	0	1	0	0	0	1	0	0	0	0
139	0	0	1	0	0	0	1	0	0	0	0
140	0	0	1	0	0	0	1	0	0	0	0
141	0	0	1	0	0	0	1	0	0	0	0
142	0	0	1	0	0	0	1	0	0	0	0
143	0	0	1	0	0	0	1	0	0	0	0
144	0	0	1	0	0	0	1	0	0	0	0
145	0	0	1	0	0	0	1	0	0	0	0
146	0	0	1	0	0	0	1	0	0	0	0
147	0	0	1	0	0	0	1	0	0	0	0
148	0	0	1	0	0	0	1	0	0	0	0
149	0	0	1	0	0	0	1	0	0	0	0
150	0	0	1	0	0	0	1	0	0	0	0
151	0	0	1	0	0	0	1	0	0	0	0
152	0	0	1	0	0	0	1	0	0	0	0
153	0	0	1	0	0	0	1	0	0	0	0
154	0	0	1	0	0	0	1	0	0	0	0
155	0	0	1	0	0	0	1	0	0	0	0
156	0	0	1	0	0	0	1	0	0	0	0
157	0	0	1	0	0	0	1	0	0	0	0
158	0	0	1	0	0	0	1	0	0	0	0
159	0	0	1	0	0	0	1	0	0	0	0
160	0	0	1	0	0	0	1	0	0	0	0
161	0	0	1	0	0	0	1	0	0	0	0
162	0	0	1	0	0	0	1	0	0	0	0
163	0	0	1	0	0	0	1	0	0	0	0
164	0	0	1	0	0	0	1	0	0	0	0
165	0	0	1	0	0	0	1	0	0	0	0
166	0	0	1	0	0	0	1	0	0	0	0
167	0	0	1	0	0	0	1	0	0	0	0
168	0	0	1	0	0	0	1	0	0	0	0
169	0.01	0	0.76	948.27	0.24	3.22	0.1	1	0	-10.61	-8.74
170	0	0	1	0	0	0	1	0	0	0	0
171	0	0	1	0	0	0	1	0	0	0	0
172	0	0	1	0	0	0	1	0	0	0	0
173	0	0	1	0	0	0	1	0	0	0	0
174	0	0	1	0	0	0	1	0	0	0	0
175	0	0	1	0	0	0	1	0	0	0	0
176	0	0	1	0	0	0	1	0	0	0	0
177	0	0	1	0	0	0	1	0	0	0	0
178	0	0	1	0	0	0	1	0	0	0	0
179	0	0	1	0	0	0	1	0	0	0	0
180	0	0	1	0	0	0	1	0	0	0	0
181	0	0	1	0	0	0	1	0	0	0	0
182	0	0	1	0	0	0	1	0	0	0	0
183	0	0	1	0	0	0	1	0	0	0	0
184	0	0	1	0	0	0	1	0	0	0	0
185	0	0	1	0	0	0	1	0	0	0	0
186	0	0	1	0	0	0	1	0	0	0	0
187	0	0	1	0	0	0	1	0	0	0	0
188	0	0	1	0	0	0	1	0	0	0	0
189	0	0	1	0	0	0	1	0	0	0	0
190	0	0	1	0	0	0	1	0	0	0	0
191	0	0	1	0	0	0	1	0	0	0	0
192	0	0	1	0	0	0	1	0	0	0	0
193	0	0	1	0	0	0	1	0	0	0	0
194	0	0	1	0	0	0	1	0	0	0	0
195	0	0	1	0	0	0	1	0	0	0	0
196	0	0	1	0	0	0	1	0	0	0	0
197	0	0	1	0	0	0	1	0	0	0	0
198	0	0	1	0	0	0	1	0	0	0	0
199	0	0	1	0	0	0	1	0	0	0	0
200	0	0	1	0	0	0	1	0	0	0	0
201	0	0	1	0	0	0	1	0	0	0	0
202	0	0	1	0	0	0	1	0	0	0	0
203	0	0	1	0	0	0	1	0	0	0	0
204	0	0	1	0	0	0	1	0	0	0	0
205	0	0	1	0	0	0	1	0	0	0	0
206	0	0	1	0	0	0	1	0	0	0	0
207	0	0	1	0	0	0	1	0	0	0	0
208	0	0	1	0	0	0	1	0	0	0	0
209	0	0	0.53	131.51	0.47	0.44	0.45	1	0	-8.68	-8.66
210	0	0	1	0	0	0	1	0	0	0	0
211	0	0	1	0	0	0	1	0	0	0	0
212	0	0	1	0	0	0	1	0	0	0	0
213	0	0	1	0	0	0	1	0	0	0	0
214	0	0	1	0	0	0	1	0	0	0	0
215	0	0	1	0	0	0	1	0	0	0	0
216	0	0	1	0	0	0	1	0	0	0	0
217	0	0	1	0	0	0	1	0	0	0	0
218	0	0	1	0	0	0	1	0	0	0	0

## Sheet: TSP23 FUBAR table
Site	alpha	beta	beta-alpha	Prob[alpha>beta]	Prob[alpha<beta]	BayesFactor[alpha<beta]
1	4.872	1.942	-2.929	0.53	0.419	0.84
2	3.369	2.547	-0.822	0.492	0.456	0.977
3	4.182	2.373	-1.809	0.509	0.439	0.912
4	3.876	2.818	-1.058	0.495	0.453	0.965
5	4.179	2.237	-1.942	0.512	0.436	0.902
6	4.182	2.373	-1.809	0.509	0.439	0.912
7	3.364	2.23	-1.134	0.498	0.449	0.951
8	4.872	1.942	-2.929	0.53	0.419	0.84
9	3.501	2.024	-1.477	0.505	0.442	0.925
10	4.882	2.294	-2.588	0.522	0.426	0.868
11	3.377	3.017	-0.36	0.483	0.465	1.014
12	3.859	2.041	-1.818	0.511	0.436	0.904
13	4.87	1.9	-2.971	0.531	0.418	0.837
14	4.882	2.294	-2.588	0.522	0.426	0.868
15	3.373	2.733	-0.64	0.488	0.459	0.992
16	4.888	2.522	-2.366	0.518	0.431	0.884
17	3.929	2.242	-1.687	0.508	0.44	0.917
18	3.876	2.818	-1.058	0.495	0.453	0.965
19	4.87	1.876	-2.994	0.532	0.417	0.835
20	4.591	2.367	-2.223	0.516	0.432	0.889
21	3.877	2.534	-1.342	0.501	0.447	0.943
22	4.882	2.294	-2.588	0.522	0.426	0.868
23	3.377	3.017	-0.36	0.483	0.465	1.014
24	4.495	24.24	19.745	0.107	0.849	6.567
25	4.882	2.294	-2.588	0.522	0.426	0.868
26	3.882	2.822	-1.06	0.495	0.453	0.965
27	4.723	24.545	19.822	0.108	0.846	6.424
28	3.381	2.734	-0.648	0.488	0.459	0.992
29	4.151	2.859	-1.292	0.499	0.449	0.951
30	3.929	2.242	-1.687	0.508	0.44	0.917
31	3.87	2.234	-1.636	0.507	0.441	0.92
32	4.186	2.556	-1.63	0.506	0.442	0.926
33	4.179	2.237	-1.942	0.512	0.436	0.902
34	3.378	2.547	-0.831	0.492	0.456	0.977
35	4.89	2.575	-2.315	0.517	0.432	0.888
36	3.381	2.734	-0.648	0.488	0.459	0.992
37	4.136	2.179	-1.957	0.513	0.435	0.899
38	4.19	2.744	-1.447	0.502	0.446	0.94
39	4.13	1.955	-2.175	0.518	0.43	0.881
40	4.888	2.522	-2.366	0.518	0.431	0.884
41	4.868	1.811	-3.057	0.533	0.415	0.83
42	3.864	2.279	-1.586	0.506	0.442	0.924
43	4.89	2.575	-2.315	0.517	0.432	0.888
44	3.864	2.285	-1.58	0.506	0.442	0.924
45	4.186	2.556	-1.63	0.506	0.442	0.926
46	4.873	1.971	-2.902	0.529	0.419	0.843
47	4.151	2.859	-1.292	0.499	0.449	0.951
48	4.882	2.281	-2.601	0.523	0.426	0.867
49	4.13	1.955	-2.175	0.518	0.43	0.881
50	3.88	2.74	-1.14	0.497	0.451	0.959
51	4.891	2.624	-2.267	0.516	0.433	0.891
52	3.864	2.279	-1.586	0.506	0.442	0.924
53	3.369	2.547	-0.822	0.492	0.456	0.977
54	4.186	2.556	-1.63	0.506	0.442	0.926
55	3.882	2.806	-1.076	0.496	0.452	0.964
56	3.877	2.534	-1.342	0.501	0.447	0.943
57	3.378	2.547	-0.831	0.492	0.456	0.977
58	4.591	2.367	-2.223	0.516	0.432	0.889
59	4.591	2.367	-2.223	0.516	0.432	0.889
60	3.373	2.733	-0.64	0.488	0.459	0.992
61	4.19	2.744	-1.447	0.502	0.446	0.94
62	3.376	2.437	-0.939	0.494	0.453	0.968
63	3.373	2.733	-0.64	0.488	0.459	0.992
64	3.381	2.734	-0.648	0.488	0.459	0.992
65	4.591	2.367	-2.223	0.516	0.432	0.889
66	3.886	3.024	-0.862	0.492	0.456	0.98
67	3.929	2.242	-1.687	0.508	0.44	0.917
68	3.381	2.734	-0.648	0.488	0.459	0.992
69	4.868	1.811	-3.057	0.533	0.415	0.83
70	4.888	2.522	-2.366	0.518	0.431	0.884
71	3.876	2.818	-1.058	0.495	0.453	0.965
72	3.87	2.234	-1.636	0.507	0.441	0.92
73	4.882	2.294	-2.588	0.522	0.426	0.868
74	4.882	2.294	-2.588	0.522	0.426	0.868
75	3.376	2.437	-0.939	0.494	0.453	0.968
76	4.186	2.556	-1.63	0.506	0.442	0.926
77	3.929	2.242	-1.687	0.508	0.44	0.917
78	3.859	2.041	-1.818	0.511	0.436	0.904
79	4.136	2.179	-1.957	0.513	0.435	0.899
80	4.87	1.876	-2.994	0.532	0.417	0.835
81	3.88	2.74	-1.14	0.497	0.451	0.959
82	4.887	2.458	-2.428	0.519	0.43	0.88
83	4.872	1.942	-2.929	0.53	0.419	0.84
84	4.197	3.029	-1.168	0.497	0.451	0.961
85	4.89	2.575	-2.315	0.517	0.432	0.888
86	4.872	1.942	-2.929	0.53	0.419	0.84
87	4.89	2.575	-2.315	0.517	0.432	0.888
88	3.378	2.547	-0.831	0.492	0.456	0.977
89	4.893	2.686	-2.207	0.515	0.434	0.896
90	4.888	2.522	-2.366	0.518	0.431	0.884
91	4.197	3.029	-1.168	0.497	0.451	0.961
92	4.591	2.367	-2.223	0.516	0.432	0.889
93	3.88	2.74	-1.14	0.497	0.451	0.959
94	4.197	3.029	-1.168	0.497	0.451	0.961
95	3.377	3.017	-0.36	0.483	0.465	1.014
96	4.591	2.367	-2.223	0.516	0.432	0.889
97	4.186	2.556	-1.63	0.506	0.442	0.926
98	3.864	2.285	-1.58	0.506	0.442	0.924
99	3.876	2.818	-1.058	0.495	0.453	0.965
100	3.88	2.74	-1.14	0.497	0.451	0.959
101	3.876	2.553	-1.324	0.5	0.447	0.945
102	3.876	2.553	-1.324	0.5	0.447	0.945
103	4.591	2.367	-2.223	0.516	0.432	0.889
104	4.19	2.744	-1.447	0.502	0.446	0.94
105	3.369	2.547	-0.822	0.492	0.456	0.977
106	3.373	2.733	-0.64	0.488	0.459	0.992
107	3.373	2.733	-0.64	0.488	0.459	0.992
108	4.89	2.575	-2.315	0.517	0.432	0.888
109	3.859	2.041	-1.818	0.511	0.436	0.904
110	4.876	2.101	-2.775	0.527	0.422	0.853
111	4.13	1.955	-2.175	0.518	0.43	0.881
112	3.877	2.534	-1.342	0.501	0.447	0.943
113	4.876	2.101	-2.775	0.527	0.422	0.853
114	4.873	1.994	-2.879	0.529	0.42	0.844
115	4.136	2.179	-1.957	0.513	0.435	0.899
116	4.591	2.367	-2.223	0.516	0.432	0.889
117	4.873	1.971	-2.902	0.529	0.419	0.843
118	27.479	22.403	-5.076	0.486	0.324	0.561
119	3.386	3.017	-0.369	0.483	0.465	1.014
120	4.872	1.942	-2.929	0.53	0.419	0.84
121	4.182	2.373	-1.809	0.509	0.439	0.912
122	4.179	2.237	-1.942	0.512	0.436	0.902
123	4.719	22	17.281	0.124	0.829	5.659
124	3.377	3.017	-0.36	0.483	0.465	1.014
125	4.136	2.179	-1.957	0.513	0.435	0.899
126	4.873	1.971	-2.902	0.529	0.419	0.843
127	3.382	2.799	-0.583	0.487	0.461	0.997
128	4.87	1.876	-2.994	0.532	0.417	0.835
129	3.864	2.285	-1.58	0.506	0.442	0.924
130	4.136	2.179	-1.957	0.513	0.435	0.899
131	3.929	2.242	-1.687	0.508	0.44	0.917
132	3.366	2.365	-1.002	0.495	0.452	0.963
133	3.378	2.547	-0.831	0.492	0.456	0.977
134	3.873	2.37	-1.503	0.504	0.444	0.931
135	4.872	1.942	-2.929	0.53	0.419	0.84
136	4.876	2.101	-2.775	0.527	0.422	0.853
137	3.859	2.041	-1.818	0.511	0.436	0.904
138	3.929	2.242	-1.687	0.508	0.44	0.917
139	4.136	2.173	-1.962	0.513	0.435	0.899
140	3.375	2.365	-1.01	0.495	0.452	0.962
141	3.393	3.456	0.063	0.475	0.473	1.046
142	4.888	2.522	-2.366	0.518	0.431	0.884
143	4.882	2.281	-2.601	0.523	0.426	0.867
144	4.882	2.294	-2.588	0.522	0.426	0.868
145	4.882	2.294	-2.588	0.522	0.426	0.868
146	3.376	2.437	-0.939	0.494	0.453	0.968
147	3.88	2.74	-1.14	0.497	0.451	0.959
148	4.13	1.955	-2.175	0.518	0.43	0.881
149	4.179	2.237	-1.942	0.512	0.436	0.902
150	3.382	2.799	-0.583	0.487	0.461	0.997
151	4.873	1.994	-2.879	0.529	0.42	0.844
152	4.876	2.101	-2.775	0.527	0.422	0.853
153	4.89	2.575	-2.315	0.517	0.432	0.888
154	4.13	1.955	-2.175	0.518	0.43	0.881
155	3.364	2.23	-1.134	0.498	0.449	0.951
156	4.873	1.971	-2.902	0.529	0.419	0.843
157	3.373	2.733	-0.64	0.488	0.459	0.992
158	3.382	2.799	-0.583	0.487	0.461	0.997
159	3.378	2.547	-0.831	0.492	0.456	0.977
160	3.393	3.456	0.063	0.475	0.473	1.046
161	4.882	2.294	-2.588	0.522	0.426	0.868
162	4.13	1.955	-2.175	0.518	0.43	0.881
163	4.136	2.179	-1.957	0.513	0.435	0.899
164	3.364	2.23	-1.134	0.498	0.449	0.951
165	4.136	2.173	-1.962	0.513	0.435	0.899
166	4.136	2.179	-1.957	0.513	0.435	0.899
167	4.19	2.744	-1.447	0.502	0.446	0.94
168	4.89	2.575	-2.315	0.517	0.432	0.888
169	5.475	35.026	29.55	0.041	0.91	11.821
170	3.864	2.279	-1.586	0.506	0.442	0.924
171	4.179	2.237	-1.942	0.512	0.436	0.902
172	4.882	2.294	-2.588	0.522	0.426	0.868
173	3.386	3.017	-0.369	0.483	0.465	1.014
174	4.192	2.826	-1.366	0.5	0.448	0.946
175	3.88	2.74	-1.14	0.497	0.451	0.959
176	4.893	2.686	-2.207	0.515	0.434	0.896
177	4.87	1.9	-2.971	0.531	0.418	0.837
178	3.378	2.547	-0.831	0.492	0.456	0.977
179	4.888	2.522	-2.366	0.518	0.431	0.884
180	4.151	2.859	-1.292	0.499	0.449	0.951
181	4.13	1.955	-2.175	0.518	0.43	0.881
182	3.873	2.435	-1.439	0.503	0.445	0.936
183	4.87	1.876	-2.994	0.532	0.417	0.835
184	4.151	2.859	-1.292	0.499	0.449	0.951
185	3.929	2.242	-1.687	0.508	0.44	0.917
186	4.591	2.367	-2.223	0.516	0.432	0.889
187	4.19	2.744	-1.447	0.502	0.446	0.94
188	3.876	2.553	-1.324	0.5	0.447	0.945
189	4.882	2.294	-2.588	0.522	0.426	0.868
190	3.373	2.733	-0.64	0.488	0.459	0.992
191	3.378	2.547	-0.831	0.492	0.456	0.977
192	4.888	2.522	-2.366	0.518	0.431	0.884
193	4.179	2.237	-1.942	0.512	0.436	0.902
194	3.381	2.734	-0.648	0.488	0.459	0.992
195	4.887	2.458	-2.428	0.519	0.43	0.88
196	4.888	2.522	-2.366	0.518	0.431	0.884
197	4.888	2.522	-2.366	0.518	0.431	0.884
198	4.136	2.173	-1.962	0.513	0.435	0.899
199	3.377	3.017	-0.36	0.483	0.465	1.014
200	3.386	3.017	-0.369	0.483	0.465	1.014
201	4.868	1.811	-3.057	0.533	0.415	0.83
202	3.877	2.534	-1.342	0.501	0.447	0.943
203	4.19	2.744	-1.447	0.502	0.446	0.94
204	3.929	2.242	-1.687	0.508	0.44	0.917
205	4.186	2.556	-1.63	0.506	0.442	0.926
206	4.882	2.294	-2.588	0.522	0.426	0.868
207	4.882	2.294	-2.588	0.522	0.426	0.868
208	3.876	2.818	-1.058	0.495	0.453	0.965
209	4.648	20.324	15.675	0.135	0.819	5.268
210	4.136	2.173	-1.962	0.513	0.435	0.899
211	2.805	2.89	0.086	0.474	0.473	1.047
212	3.929	2.242	-1.687	0.508	0.44	0.917
213	4.878	2.156	-2.722	0.525	0.423	0.857
214	4.876	2.101	-2.775	0.527	0.422	0.853
215	4.89	2.575	-2.315	0.517	0.432	0.888
216	3.864	2.279	-1.586	0.506	0.442	0.924
217	4.873	1.971	-2.902	0.529	0.419	0.843
218	4.19	2.744	-1.447	0.502	0.446	0.94
